# Supplementary material for: Fe–Decorated Nitrogen–Doped Carbon Nanospheres as an Electrochemical Sensing Platform for the Detection of Acetaminophen
Source: Molecules. 2023 Mar 28;28(7):3006. doi: 10.3390/molecules28073006 (PMC10095704; doi:10.3390/molecules28073006)
Supplement: Supplementary file 1 [file molecules-28-03006-s001.zip]

Archive with 1 entries (1 files):
- molecules-2237172-supplementary.pdf
